# Supplementary material for: Data of the Insect Biome Atlas: a metabarcoding survey of the terrestrial arthropods of Sweden and Madagascar
Source: Sci Data. 2025 May 21;12:835. doi: 10.1038/s41597-025-05151-0 (PMC12095508; doi:10.1038/s41597-025-05151-0)
Supplement: Supplementary file 1 — Dataset 1 [file 41597_2025_5151_MOESM1_ESM.csv]

sampleID	sampleID_LAB	dna_plate_ID	Type	Concentration (ng/�L)
SYQWUB	L100043	3000491407	lysate	2,22
S9Y6JX	L100055	3000491407	lysate	3,49
SYCYWG	L100067	3000491407	lysate	4,48
SFUUIL	L100079	3000491407	lysate	5,86
S4KKNV	L100091	3000491407	lysate	5,20
SXKEZX	L100103	3000491407	lysate	3,78
SDXRX3	L100115	3000491407	lysate	3,16
SVWTI4	L100127	3000491407	lysate	5,19
SKSNMM	L100128	3000491407	lysate	7,50
SMQA3H	L100129	3000491407	lysate	2,91
NA	positive	3000491407	positive_purification	8,54
NA	negative	3000491407	negative_purification	0,28
SJBV1P	L100139	3000491409	lysate	5,65
SJNUDC	L100151	3000491409	lysate	10,50
SB8NQ3	L100163	3000491409	lysate	5,26
STKIR8	L100175	3000491409	lysate	6,28
SGQ4PD	L100187	3000491409	lysate	3,67
SUIMVA	L100199	3000491409	lysate	7,94
SPXITX	L100211	3000491409	lysate	2,01
SFTDIM	L100223	3000491409	lysate	3,13
S1JSPF	L100224	3000491409	lysate	1,20
SJT5RJ	L100225	3000491409	lysate	1,84
NA	positive	3000491409	positive_purification	16,70
NA	negative	3000491409	negative_purification	0,29
SV9XDI	L100235	3000491402	lysate	4,78
SCAAJT	L100247	3000491402	lysate	1,43
SATEVZ	L100259	3000491402	lysate	3,77
SMMHTU	L100271	3000491402	lysate	4,55
SIHY3W	L100283	3000491402	lysate	7,16
NA	L100295	3000491402	buffer_blank	0,25
SWKBHJ	L100307	3000491402	lysate	10,70
SEW5YN	L100319	3000491402	lysate	6,06
SSZHXP	L100320	3000491402	lysate	8,00
SZDPEZ	L100321	3000491402	lysate	13,80
NA	negative	3000491402	positive_purification	0,26
NA	positive	3000491402	negative_purification	10,30
SULHJB	L100331	3000491366	lysate	1,39
SZHUGN	L100343	3000491366	lysate	3,84
SHJ3QH	L100355	3000491366	lysate	2,66
SATHSI	L100367	3000491366	lysate	3,80
SN3X5T	L100379	3000491366	lysate	13,20
SGS9WC	L100391	3000491366	lysate	12,30
SBPJ6A	L100403	3000491366	lysate	20,40
SMIP5A	L100415	3000491366	lysate	23,30
S2YEFI	L100416	3000491366	lysate	1,13
SHSPZZ	L100417	3000491366	lysate	2,07
NA	positive	3000491366	positive_purification	6,96
NA	negative	3000491366	negative_purification	0,23
SRTFVF	L100421	3000491410	lysate	0,97
SGNIVM	L100422	3000491410	lysate	4,30
SZYGCL	L100423	3000491410	lysate	7,19
SYHDV6	L100424	3000491410	lysate	3,28
SWMTUH	L100425	3000491410	lysate	8,79
S1EXLJ	L100426	3000491410	lysate	2,22
SHVY4Q	L100427	3000491410	lysate	6,20
SLN1R9	L100428	3000491410	lysate	13,40
SJ9MYU	L100429	3000491410	lysate	2,62
SFUGXT	L100430	3000491410	lysate	5,24
SK9MCK	L100431	3000491410	lysate	6,87
S51KKK	L100505	3000491410	lysate	7,63
SEG6NC	L100506	3000491410	lysate	5,43
SXJJBV	L100507	3000491410	lysate	9,53
SLGY74	L100508	3000491410	lysate	2,63
SRXWXY	L100509	3000491410	lysate	1,61
NA	L100451	3000491410	buffer_blank	0,00
ST5PUG	L100511	3000491410	lysate	0,86
NA	L100472	3000491410	buffer_blank	0,00
NA	L100503	3000491410	buffer_blank	0,00
NA	positive	3000491410	positive_purification	7,57
NA	negative	3000491410	negative_purification	0,28
STCX4L	L100521	3000491318	lysate	2,33
S4RBBE	L100533	3000491318	lysate	1,31
SRESFJ	L100545	3000491318	lysate	7,17
SRIQZQ	L100557	3000491318	lysate	5,46
SCSLNI	L100569	3000491318	lysate	4,24
S52WFX	L100581	3000491318	lysate	4,62
SXFFTW	L100593	3000491318	lysate	2,70
SIIEGC	L100605	3000491318	lysate	3,82
SGCM3M	L100606	3000491318	lysate	3,81
SFTMZX	L100607	3000491318	lysate	1,06
NA	negative	3000491318	negative_purification	0,23
NA	positive	3000491318	positive_purification	4,16
SQFAXQ	L100615	3000491317	lysate	7,87
SAWHF1	L100627	3000491317	lysate	3,77
SXIXZK	L100639	3000491317	lysate	2,14
STZ9ID	L100651	3000491317	lysate	2,44
SDHI6X	L100663	3000491317	lysate	1,99
S3DSFG	L100675	3000491317	lysate	3,27
SU8FXG	L100687	3000491317	lysate	1,50
SPRSKD	L100699	3000491317	lysate	3,38
SEAZMV	L100700	3000491317	lysate	4,47
SMP9SV	L100701	3000491317	lysate	1,79
NA	negative	3000491317	negative_purification	0,24
NA	positive	3000491317	positive_purification	3,27
SVPFBG	L100709	3000491325	lysate	2,56
SYISHB	L100721	3000491325	lysate	8,30
SFNBMJ	L100733	3000491325	lysate	2,31
SNUINF	L100745	3000491325	lysate	3,20
SK2JLY	L100757	3000491325	lysate	5,76
SJR8KE	L100769	3000491325	lysate	4,91
SY3UIQ	L100781	3000491325	lysate	1,18
SW3YFV	L100793	3000491325	lysate	4,26
SGFIPZ	L100794	3000491325	lysate	9,31
SA8EYW	L100795	3000491325	lysate	9,00
NA	negative	3000491325	negative_purification	0,20
NA	positive	3000491325	positive_purification	4,15
S2BLDW	L100803	3000491404	lysate	1,22
SQ8PTT	L100815	3000491404	lysate	15,40
SCQWLA	L100827	3000491404	lysate	4,42
SAEDAA	L100839	3000491404	lysate	8,61
SWLY6U	L100851	3000491404	lysate	0,64
S8BNDK	L100863	3000491404	lysate	9,46
SYAFME	L100875	3000491404	lysate	3,07
SZB6KZ	L100887	3000491404	lysate	11,80
SC2J3X	L100888	3000491404	lysate	2,01
SE1HTX	L100889	3000491404	lysate	1,98
NA	negative	3000491404	negative_purification	0,25
NA	positive	3000491404	positive_purification	3,81
SWB4J4	L100897	3000491403	lysate	1,84
SSICTF	L100909	3000491403	lysate	1,01
S11MYR	L100921	3000491403	lysate	3,30
S2GF6I	L100933	3000491403	lysate	1,90
SFH6AF	L100945	3000491403	lysate	1,60
S2IB67	L100957	3000491403	lysate	4,59
SCGDQS	L100969	3000491403	lysate	5,48
SC6TFY	L100981	3000491403	lysate	0,81
SSZ5NU	L100982	3000491403	lysate	1,77
S3KSLJ	L100983	3000491403	lysate	3,73
NA	negative	3000491403	negative_purification	0,23
NA	positive	3000491403	positive_purification	4,22
SXB9MM	L100991	3000491406	lysate	0,76
S5KYUR	L101003	3000491406	lysate	5,56
SRE8RZ	L101015	3000491406	lysate	5,53
SGAS3F	L101027	3000491406	lysate	1,60
SUGNXF	L101039	3000491406	lysate	9,90
S9MYYS	L101051	3000491406	lysate	3,39
SV5I6C	L101063	3000491406	lysate	3,21
SYZCY4	L101075	3000491406	lysate	8,93
SMVPWZ	L101076	3000491406	lysate	0,75
NA	L101077	3000491406	buffer_blank	0,23
NA	negative	3000491406	negative_purification	0,28
NA	positive	3000491406	positive_purification	6,80
SAHC61	L101085	3000491316	lysate	6,26
SZUTAB	L101097	3000491316	lysate	3,63
SBGGCJ	L101109	3000491316	lysate	2,78
SBCTXH	L101121	3000491316	lysate	2,11
SR2BWX	L101133	3000491316	lysate	1,61
SE6VIS	L101145	3000491316	lysate	3,58
SR6PME	L101157	3000491316	lysate	4,30
SR6HU5	L101169	3000491316	lysate	3,24
SAQNM4	L101170	3000491316	lysate	2,44
SW2DPS	L101171	3000491316	lysate	2,43
NA	negative	3000491316	negative_purification	0,21
NA	positive	3000491316	positive_purification	4,31
S4ZVNP	L101179	3000491405	lysate	1,88
SH1YQS	L101191	3000491405	lysate	1,16
SPVJ6K	L101203	3000491405	lysate	1,68
SHQIT7	L101215	3000491405	lysate	1,05
S9DHJT	L101227	3000491405	lysate	2,66
SYA1EI	L101239	3000491405	lysate	2,30
SSFMI4	L101251	3000491405	lysate	1,35
S9HBIG	L101263	3000491405	lysate	8,44
SKRHUR	L101264	3000491405	lysate	15,90
SSGQR4	L101265	3000491405	lysate	3,81
NA	negative	3000491405	negative_purification	0,25
NA	positive	3000491405	positive_purification	3,82
NA	L101200	3000491405	buffer_blank	0,19
NA	L101241	3000491405	buffer_blank	0,24
SSTCLL	L101271	3000491364	lysate	2,52
SLXAK7	L101283	3000491364	lysate	2,50
SECSWS	L101295	3000491364	lysate	5,13
SKWU1H	L101307	3000491364	lysate	1,40
SURRQX	L101319	3000491364	lysate	0,40
SPVS3L	L101331	3000491364	lysate	0,87
SNWPZK	L101343	3000491364	lysate	4,08
SUEZM3	L101355	3000491364	lysate	3,87
SP3PPI	L101356	3000491364	lysate	0,87
S3BRKP	L101357	3000491364	lysate	0,43
NA	negative	3000491364	negative_purification	0,17
NA	positive	3000491364	positive_purification	3,98
SPCUGJ	L101363	3000491319	lysate	8,17
SABDHZ	L101375	3000491319	lysate	5,91
SEEIHU	L101387	3000491319	lysate	0,84
S66ME1	L101399	3000491319	lysate	0,81
SDESDZ	L101411	3000491319	lysate	1,17
SSQTUN	L101423	3000491319	lysate	1,81
SLCAGE	L101435	3000491319	lysate	0,82
SXRKZJ	L101447	3000491319	lysate	0,23
SNEU24	L101448	3000491319	lysate	4,29
SIAJJE	L101449	3000491319	lysate	0,28
NA	negative	3000491319	negative_purification	0,08
NA	positive	3000491319	positive_purification	2,49
SJLNY2	L101455	3000491452	lysate	0,49
SA9AMU	L101467	3000491452	lysate	0,41
S9VSS5	L101479	3000491452	lysate	0,75
SHZ6I5	L101491	3000491452	lysate	1,17
S2CZG9	L101503	3000491452	lysate	1,48
SIZFFP	L101515	3000491452	lysate	0,58
SXMF8E	L101527	3000491452	lysate	1,46
SMXQA5	L101539	3000491452	lysate	1,46
SVNQLJ	L101540	3000491452	lysate	32,10
SWGPJN	L101541	3000491452	lysate	0,00
NA	negative	3000491452	negative_purification	0,20
NA	positive	3000491452	positive_purification	0,16
SJLNY2	L101455	3000491452	lysate	0,52
SA9AMU	L101467	3000491452	lysate	0,36
S9VSS5	L101479	3000491452	lysate	0,76
SHZ6I5	L101491	3000491452	lysate	1,17
S2CZG9	L101503	3000491452	lysate	1,60
SIZFFP	L101515	3000491452	lysate	0,77
SXMF8E	L101527	3000491452	lysate	1,53
SMXQA5	L101539	3000491452	lysate	2,62
SVNQLJ	L101540	3000491452	lysate	34,10
SWGPJN	L101541	3000491452	lysate	0,39
NA	negative	3000491452	negative_purification	0,20
NA	positive	3000491452	positive_purification	3,73
SWWQXX	L101547	3000491321	lysate	1,23
SPYACC	L101559	3000491321	lysate	2,10
SBWKPS	L101571	3000491321	lysate	0,37
S4W3AM	L101583	3000491321	lysate	0,61
S8HWYG	L101595	3000491321	lysate	0,96
SMDDUU	L101607	3000491321	lysate	0,41
SHRNNG	L101619	3000491321	lysate	2,54
SMLIFP	L101631	3000491321	lysate	2,56
SGUU6P	L101632	3000491321	lysate	1,09
SIIBWN	L101633	3000491321	lysate	1,72
NA	negative	3000491321	negative_purification	0,21
NA	positive	3000491321	positive_purification	4,12
SSKEEZ	L101639	3000491355	lysate	0,41
NA	L101651	3000491355	buffer_blank	0,22
SKVVCB	L101663	3000491355	lysate	4,82
SSS96H	L101675	3000491355	lysate	3,98
SVFHSL	L101687	3000491355	lysate	1,09
SKVEXA	L101699	3000491355	lysate	4,41
SDTR7I	L101711	3000491355	lysate	1,64
SQXURS	L101723	3000491355	lysate	1,05
SMNJCK	L101724	3000491355	lysate	0,36
S2B7S7	L101725	3000491355	lysate	0,52
NA	negative	3000491355	negative_purification	0,21
NA	positive	3000491355	positive_purification	4,50
SDEAIG	L101823	3000491322	lysate	4,22
SBXIEC	L101835	3000491322	lysate	2,45
SF1DAJ	L101847	3000491322	lysate	0,76
SZGVWZ	L101859	3000491322	lysate	0,66
SFA84A	L101871	3000491322	lysate	0,40
SCW6SU	L101883	3000491322	lysate	0,35
SUZMCL	L101895	3000491322	lysate	0,66
SCG8DY	L101907	3000491322	lysate	1,73
SRZHBB	L101908	3000491322	lysate	1,47
SNCWJ6	L101909	3000491322	lysate	8,50
NA	negative	3000491322	negative_purification	0,21
NA	positive	3000491322	positive_purification	3,88
STMAVB	L101915	3000491454	lysate	0,47
SSFL6C	L101927	3000491454	lysate	1,33
SVAQAL	L101939	3000491454	lysate	6,5
SFHNGV	L101951	3000491454	lysate	4,78
SX5FB5	L101963	3000491454	lysate	0,49
S5YRNH	L101975	3000491454	lysate	1,85
SQTBFW	L101987	3000491454	lysate	0,09
SJ44NX	L101999	3000491454	lysate	0,4
SE37VU	L102000	3000491454	lysate	0,59
SCDSPJ	L102001	3000491454	lysate	1,02
NA	negative	3000491454	negative_purification	0,25
NA	positive	3000491454	positive_purification	3,43
SIYJQI	L102007	3000491427	lysate	1,97
ST7E81	L102019	3000491427	lysate	0,61
SMHNLZ	L102031	3000491427	lysate	5,51
SB7RIJ	L102043	3000491427	lysate	5,62
SFL2Z7	L102055	3000491427	lysate	1,15
S8YNCX	L102067	3000491427	lysate	9,42
S4YS6E	L102079	3000491427	lysate	4,45
SDYDNN	L102091	3000491427	lysate	1,47
SFBXF1	L102092	3000491427	lysate	0,37
SRETWJ	L102093	3000491427	lysate	2,13
NA	negative	3000491427	negative_purification	0,22
NA	positive	3000491427	positive_purification	4,08
SWMTPD	L102099	3000491396	lysate	0,5
SHEA88	L102111	3000491396	lysate	1,05
SVVTMT	L102123	3000491396	lysate	0,83
SKBUKW	L102135	3000491396	lysate	0,57
SPCWH3	L102147	3000491396	lysate	2,5
SWWUZB	L102159	3000491396	lysate	5,39
SJUJUG	L102171	3000491396	lysate	7,94
SQTBNN	L102183	3000491396	lysate	1,79
NA	L102184	3000491396	buffer_blank	0,22
S9IQKE	L102185	3000491396	lysate	1,37
NA	negative	3000491396	negative_purification	0,25
NA	positive	3000491396	positive_purification	3,25
SBK9FW	L102191	3000491397	lysate	2,8
SPX8XD	L102203	3000491397	lysate	5,16
SCPTE6	L102215	3000491397	lysate	6,22
SXXNFF	L102227	3000491397	lysate	18,3
SNLT4C	L102239	3000491397	lysate	6,49
SMMFDA	L102251	3000491397	lysate	2,82
SXFRYE	L102263	3000491397	lysate	0,69
SDN11U	L102275	3000491397	lysate	4,69
SGSUS5	L102276	3000491397	lysate	4,85
SIEHVU	L102277	3000491397	lysate	3,83
NA	negative	3000491397	negative_purification	0,3
NA	positive	3000491397	positive_purification	4,25
S7UBQI	L102283	3000491398	lysate	2,63
SIKI4N	L102295	3000491398	lysate	4,44
NA	L102307	3000491398	buffer_blank	0,26
S3XDTU	L102319	3000491398	lysate	4,53
S9SSLS	L102331	3000491398	lysate	0,37
SGICL2	L102343	3000491398	lysate	1,85
SWMHVR	L102355	3000491398	lysate	2,79
SV4NDM	L102367	3000491398	lysate	1,88
SLKG1W	L102368	3000491398	lysate	3,1
SRID1R	L102369	3000491398	lysate	3,79
NA	negative	3000491398	negative_purification	0,27
NA	positive	3000491398	positive_purification	2,91
SFKN2M	L102375	3000491399	lysate	0,97
S5BWXG	L102387	3000491399	lysate	1,79
SDHBCE	L102399	3000491399	lysate	2,11
SM51MU	L102411	3000491399	lysate	3,28
SXJME5	L102423	3000491399	lysate	1,61
SKHTAR	L102435	3000491399	lysate	4,46
SAXVMB	L102447	3000491399	lysate	12,2
SKWPEH	L102459	3000491399	lysate	3
SJ7K8U	L102460	3000491399	lysate	1,09
SISCDN	L102461	3000491399	lysate	8,68
NA	negative	3000491399	negative_purification	0,27
NA	positive	3000491399	positive_purification	4,01
S16BD4	L102467	3000491400	lysate	0,63
SHJ71M	L102479	3000491400	lysate	2,95
SUFJ6R	L102491	3000491400	lysate	2,66
SFDGGD	L102503	3000491400	lysate	0,9
SDP65Z	L102515	3000491400	lysate	2,17
SNLMD3	L102527	3000491400	lysate	1,3
SZLVKT	L102539	3000491400	lysate	5,67
SJWHIX	L102551	3000491400	lysate	6,36
STFYME	L102552	3000491400	lysate	1,89
NA	L102553	3000491400	buffer_blank	0,24
NA	negative	3000491400	negative_purification	0,25
NA	positive	3000491400	positive_purification	3,29
STK89R	L102559	3000491401	lysate	1,12
SSHMFQ	L102571	3000491401	lysate	5,66
SDT2C2	L102583	3000491401	lysate	0,53
SUZRIB	L102595	3000491401	lysate	0,39
SXFDPK	L102607	3000491401	lysate	3,82
SSNDYA	L102619	3000491401	lysate	1,99
SEG9JD	L102631	3000491401	lysate	2,6
STP8MH	L102643	3000491401	lysate	3,19
SDQZ3Q	L102644	3000491401	lysate	3,49
SLSIVD	L102645	3000491401	lysate	3,33
NA	negative	3000491401	negative_purification	0,26
NA	positive	3000491401	positive_purification	3,56
SC4FZH	L102651	3000491327	lysate	0,85
STVNJM	L102663	3000491327	lysate	1,96
SVBZ4Z	L102675	3000491327	lysate	0,87
SZEJWR	L102687	3000491327	lysate	1,45
SVPDSI	L102699	3000491327	lysate	2,4
SDHMDW	L102711	3000491327	lysate	0,92
SG9UEF	L102723	3000491327	lysate	0,79
SBSK1X	L102735	3000491327	lysate	4,53
SYPQGP	L102736	3000491327	lysate	3,55
SCZSCG	L102737	3000491327	lysate	7,24
NA	negative	3000491327	negative_purification	0,3
NA	positive	3000491327	positive_purification	4,32
SC22D2	L102743	3000491331	lysate	0,94
SVGF8P	L102755	3000491331	lysate	1,36
SDQFIG	L102767	3000491331	lysate	5,61
SFXGXR	L102779	3000491331	lysate	2,84
SNJLTT	L102791	3000491331	lysate	0,2
SFNWWU	L102803	3000491331	lysate	3,01
SXP6BD	L102815	3000491331	lysate	0,83
SSTSJB	L102827	3000491331	lysate	1,42
SDTEGJ	L102828	3000491331	lysate	1,62
SXM58G	L102829	3000491331	lysate	0,69
NA	negative	3000491331	negative_purification	0,29
NA	positive	3000491331	positive_purification	3,49
S8J5VI	L102835	3000491326	lysate	1,9
S5G7KY	L102847	3000491326	lysate	0,62
SDD9XM	L102859	3000491326	lysate	5,62
SUD4FD	L102871	3000491326	lysate	0,76
SLSHJV	L102883	3000491326	lysate	4,7
SQMBR6	L102895	3000491326	lysate	3,5
SPCEHN	L102907	3000491326	lysate	0,72
SFYUQ5	L102919	3000491326	lysate	2,69
SMTCLF	L102920	3000491326	lysate	1,35
SSYGPY	L102921	3000491326	lysate	1,37
NA	negative	3000491326	negative_purification	0,29
NA	positive	3000491326	positive_purification	4,69
SDPVJA	L102927	3000491329	lysate	2,24
SNBJ9T	L102939	3000491329	lysate	4,37
SGQW9W	L102951	3000491329	lysate	2,58
NA	L102963	3000491329	buffer_blank	0,3
SAEVUW	L102975	3000491329	lysate	0,61
SH1VYV	L102987	3000491329	lysate	2,59
SMYMHT	L102999	3000491329	lysate	1,19
SXEUWX	L103011	3000491329	lysate	4,6
STIJLB	L103012	3000491329	lysate	4,01
SC7PYR	L103013	3000491329	lysate	2,87
NA	negative	3000491329	negative_purification	0,31
NA	positive	3000491329	positive_purification	4,08
SEMLP4	L103019	3000491328	lysate	6,6
SWW7XV	L103031	3000491328	lysate	0,28
SWVVED	L103043	3000491328	lysate	1,67
SN2MVR	L103055	3000491328	lysate	2,32
S9LQSF	L103068	3000491328	lysate	1,28
SDCJQC	L103080	3000491328	lysate	1,17
STPFDU	L103092	3000491328	lysate	0,36
SGPQYW	L103104	3000491328	lysate	3,2
SHVFMX	L103105	3000491328	lysate	0,46
SWVV9S	L103106	3000491328	lysate	4,2
NA	negative	3000491328	negative_purification	0,28
NA	positive	3000491328	positive_purification	4,07
S4EXL9	L103112	3000491330	lysate	1,33
S7CPNE	L103124	3000491330	lysate	2,32
SWV2RV	L103136	3000491330	lysate	2,4
SUA7BG	L103148	3000491330	lysate	16,4
STLUT5	L103160	3000491330	lysate	2,97
SAPDS4	L103172	3000491330	lysate	2,95
S9BW87	L103184	3000491330	lysate	2,61
SM6XID	L103196	3000491330	lysate	2,1
S5YJDV	L103197	3000491330	lysate	10,9
SLWAXT	L103198	3000491330	lysate	2,51
NA	negative	3000491330	negative_purification	0,14
NA	positive	3000491330	positive_purification	3,67
SWT4IZ	L103204	3000491332	lysate	2,06
SG7IRL	L103216	3000491332	lysate	4,65
SQ2DNJ	L103228	3000491332	lysate	3,86
SS9UWP	L103240	3000491332	lysate	1,61
STPY1H	L103252	3000491332	lysate	1,79
SDRW3P	L103264	3000491332	lysate	0,39
SLALAN	L103276	3000491332	lysate	2,93
STZFKS	L103288	3000491332	lysate	0,87
SQXRWU	L103289	3000491332	lysate	3,41
SNWD49	L103290	3000491332	lysate	7,21
NA	negative	3000491332	negative_purification	0,29
NA	positive	3000491332	positive_purification	3,31
SPCEJE	L103296	3000491333	lysate	9,34
S7ITB8	L103308	3000491333	lysate	9,04
S6X5GY	L103320	3000491333	lysate	0,37
STCYAY	L103332	3000491333	lysate	2,34
NA	L103344	3000491333	buffer_blank	0,33
SNRQIP	L103356	3000491333	lysate	2,49
SBE9CQ	L103368	3000491333	lysate	24,7
SNJPNX	L103380	3000491333	lysate	3,58
SYAGEC	L103381	3000491333	lysate	1,9
SCTTCD	L103382	3000491333	lysate	1,46
NA	negative	3000491333	negative_purification	0,34
NA	positive	3000491333	positive_purification	4,58
SHLPHF	L103388	3000491334	lysate	0,69
SH7YGA	L103400	3000491334	lysate	0,94
SATGIT	L103412	3000491334	lysate	1
SIJTDM	L103423	3000491334	lysate	2,8
SFZXHQ	L103436	3000491334	lysate	2,47
SH6M7E	L103448	3000491334	lysate	3,28
SWTHJ4	L103460	3000491334	lysate	7,34
SMXKW1	L103472	3000491334	lysate	1,72
SNBCLV	L103473	3000491334	lysate	2,01
SYD5XR	L103474	3000491334	lysate	1,94
NA	negative	3000491334	negative_purification	0,33
NA	positive	3000491334	positive_purification	3,6
SVXR1I	L103480	3000491371	lysate	5,06
STRLHK	L103492	3000491371	lysate	5,29
SJWTMG	L103504	3000491371	lysate	2,92
SMIGVB	L103516	3000491371	lysate	3,32
SGPQLH	L103528	3000491371	lysate	3,89
S1PME9	L103540	3000491371	lysate	1,84
SU69TH	L103552	3000491371	lysate	3,57
SJHKJ6	L103564	3000491371	lysate	2,19
SKW3MZ	L103565	3000491371	lysate	0,99
S5E8CJ	L103566	3000491371	lysate	1,98
NA	negative	3000491371	negative_purification	0,31
NA	positive	3000491371	positive_purification	4,95
SJYD6B	L103572	3000491370	lysate	0,96
SRW4F6	L103584	3000491370	lysate	1,28
SNTD3L	L103596	3000491370	lysate	3,81
STYF4P	L103608	3000491370	lysate	6,73
SE2GJN	L103620	3000491370	lysate	0,98
SCRQXC	L103632	3000491370	lysate	2,01
SB79UQ	L103644	3000491370	lysate	1,97
SWRSAT	L103656	3000491370	lysate	2,7
SGFPKM	L103657	3000491370	lysate	3,4
SZJZKA	L103658	3000491370	lysate	10,9
NA	negative	3000491370	negative_purification	0,27
NA	positive	3000491370	positive_purification	3,62
S2CWUZ	L103664	3000491372	lysate	4,55
SINK87	L103676	3000491372	lysate	3,46
SLGIJY	L103688	3000491372	lysate	6,72
SK7H5Q	L103700	3000491372	lysate	5,05
S61EXC	L103712	3000491372	lysate	0,37
STAJQU	L103724	3000491372	lysate	4,24
S3W3HM	L103736	3000491372	lysate	5
SIXIF2	L103748	3000491372	lysate	0,7
SPPHXW	L103749	3000491372	lysate	3,1
SYBCEU	L103750	3000491372	lysate	1,54
NA	negative	3000491372	negative_purification	0,27
NA	positive	3000491372	positive_purification	3,99
SXQKLA	L103756	3000491373	lysate	2,74
S966GF	L103768	3000491373	lysate	10,8
STQWPX	L103780	3000491373	lysate	2,74
SEFEFY	L103792	3000491373	lysate	1,38
SWNVGB	L103804	3000491373	lysate	6,59
SCT5JV	L103816	3000491373	lysate	28,5
SWEF5S	L103828	3000491373	lysate	3,33
SATEX8	L103840	3000491373	lysate	4,68
SNTZ2V	L103841	3000491373	lysate	17,4
SBHQPY	L103842	3000491373	lysate	2,89
NA	negative	3000491373	negative_purification	0,25
NA	positive	3000491373	positive_purification	3,58
SY1HIW	L103848	3000491420	lysate	2,23
SDE4VG	L103860	3000491420	lysate	2,32
SFBHYU	L103872	3000491420	lysate	0,61
SPVENQ	L103884	3000491420	lysate	3,95
SKHR67	L103896	3000491420	lysate	1,72
STPQPG	L103908	3000491420	lysate	3
SK5VEK	L103920	3000491420	lysate	2,7
SHDUHN	L103932	3000491420	lysate	3,56
SRAKR6	L103933	3000491420	lysate	2,25
SYICL1	L103934	3000491420	lysate	4,46
NA	negative	3000491420	negative_purification	0,25
NA	positive	3000491420	positive_purification	4,87
SQGGKH	L103940	3000491374	lysate	4,52
SJALIR	L103952	3000491374	lysate	4,67
SJV4ZI	L103964	3000491374	lysate	3,95
SK6WGD	L103976	3000491374	lysate	3,91
SWNLB3	L103988	3000491374	lysate	1,94
NA	L104000	3000491374	buffer_blank	0,29
S9VMVQ	L104012	3000491374	lysate	3,55
SV9VQM	L104024	3000491374	lysate	3,19
SHFT8I	L104025	3000491374	lysate	2,48
SPY4FN	L104026	3000491374	lysate	2,92
NA	negative	3000491374	negative_purification	0,29
NA	positive	3000491374	positive_purification	4,09
S2YEV5	L104032	3000491422	lysate	5,29
SQJK9W	L104044	3000491422	lysate	3,13
SQYBDY	L104056	3000491422	lysate	35,2
SWGNHP	L104068	3000491422	lysate	2,1
SZGXMD	L104080	3000491422	lysate	0,89
SZTS8V	L104092	3000491422	lysate	3,89
SFFS5P	L104104	3000491422	lysate	1,44
SC6QDL	L104116	3000491422	lysate	0,59
SSBTEW	L104117	3000491422	lysate	0,42
S31QC4	L104118	3000491422	lysate	0,49
NA	negative	3000491422	negative_purification	0,29
NA	positive	3000491422	positive_purification	3,96
SZYDVJ	L104124	3000491423	lysate	3,42
SG9WJQ	L104136	3000491423	lysate	3,56
SPZYGX	L104148	3000491423	lysate	1,06
SXPBD6	L104160	3000491423	lysate	0,53
SUNVYF	L104173	3000491423	lysate	1,76
SVE4AT	L104185	3000491423	lysate	2,76
SGE7JR	L104197	3000491423	lysate	8,87
SPYWAC	L104209	3000491423	lysate	3,24
SLGMHA	L104210	3000491423	lysate	5,28
SSDPLG	L104211	3000491423	lysate	2,98
NA	negative	3000491423	negative_purification	0,28
NA	positive	3000491423	positive_purification	3,1
STQDSX	L104217	3000491421	lysate	2,19
SCZZDN	L104229	3000491421	lysate	1,96
SN5AR3	L104241	3000491421	lysate	2,72
SMDIKB	L104253	3000491421	lysate	2,05
SLHK8G	L104265	3000491421	lysate	3,27
S9VYQM	L104277	3000491421	lysate	0,79
SLRCN1	L104289	3000491421	lysate	0,99
SDQXUV	L104301	3000491421	lysate	2,16
SVBIH4	L104302	3000491421	lysate	2,93
S2NUHR	L104303	3000491421	lysate	2,4
NA	negative	3000491421	negative_purification	0,28
NA	positive	3000491421	positive_purification	2,22
SCECHR	L104309	3000491457	lysate	3,69
SHB1FF	L104321	3000491457	lysate	3,51
SKFWRP	L104333	3000491457	lysate	6,72
S2XVDE	L104345	3000491457	lysate	11,1
SDZU3C	L104357	3000491457	lysate	1,47
SNDE6M	L104369	3000491457	lysate	1,86
STHAXH	L104381	3000491457	lysate	6,85
SKGIXS	L104393	3000491457	lysate	1,71
SIBYCG	L104394	3000491457	lysate	5,17
SUG4AB	L104395	3000491457	lysate	3,61
NA	negative	3000491457	negative_purification	0,29
NA	positive	3000491457	positive_purification	3,86
SNFITE	L104401	3000491424	lysate	4,4
ST8P5Z	L104413	3000491424	lysate	3,71
SRQDPM	L104425	3000491424	lysate	11,5
SJJFYF	L104437	3000491424	lysate	5,33
SBKRL8	L104449	3000491424	lysate	1,87
SJM3YU	L104461	3000491424	lysate	1,96
S8LP6Q	L104473	3000491424	lysate	0,39
SVRVFM	L104485	3000491424	lysate	1,5
SSB1JV	L104486	3000491424	lysate	1,01
SPYMYE	L104487	3000491424	lysate	1,29
NA	negative	3000491424	negative_purification	0,27
NA	positive	3000491424	positive_purification	3,65
NA	L104493	3000491458	buffer_blank	0,29
SN3BAV	L104505	3000491458	lysate	2,53
SEVHXT	L104517	3000491458	lysate	1,39
SN8VCT	L104529	3000491458	lysate	1,46
SGV5R1	L104541	3000491458	lysate	4,89
SIG5ID	L104553	3000491458	lysate	1,25
SGHNIG	L104565	3000491458	lysate	1,35
SSYZKI	L104577	3000491458	lysate	4,64
SVT4US	L104578	3000491458	lysate	2,91
SBMNRA	L104579	3000491458	lysate	2,43
NA	negative	3000491458	negative_purification	0,28
NA	positive	3000491458	positive_purification	3,78
S8IIUF	L104585	3000491459	lysate	2,02
SMSUEE	L104597	3000491459	lysate	2,55
SRBLD3	L104609	3000491459	lysate	4,82
SWTGJM	L104622	3000491459	lysate	0,67
SUHVAB	L104634	3000491459	lysate	4,07
SBAKUC	L104646	3000491459	lysate	1,54
NA	L104658	3000491459	buffer_blank	0,27
SK7LJD	L104670	3000491459	lysate	2,83
SELDQS	L104671	3000491459	lysate	0,38
SNXZBK	L104672	3000491459	lysate	1,32
NA	negative	3000491459	negative_purification	0,25
NA	positive	3000491459	positive_purification	3,21
SS5DDZ	L104732	3000491448	lysate	1,15
SVNIIT	L104745	3000491448	lysate	3,59
SAXPPD	L104757	3000491448	lysate	2,03
NA	L104769	3000491448	mock_sample	1
S7ZFK2	L104781	3000491448	lysate	1,54
S7UAJK	L104793	3000491448	lysate	1,17
S8KQIP	L104805	3000491448	lysate	0,65
S4YZBG	L104817	3000491448	lysate	3,83
SU6SA3	L104818	3000491448	lysate	4,41
SX1ACF	L104819	3000491448	lysate	4,3
NA	negative	3000491448	negative_purification	0,42
NA	positive	3000491448	positive_purification	3,4
SL8URG	L104825	3000491461	lysate	0,74
SQZK1C	L104837	3000491461	lysate	2,56
SINUFK	L104849	3000491461	lysate	0,77
SCXS9Z	L104861	3000491461	lysate	8,06
SSFRMT	L104873	3000491461	lysate	0,54
SYX1NX	L104885	3000491461	lysate	7,28
S6CTCS	L104897	3000491461	lysate	3,9
SSYT6G	L104909	3000491461	lysate	4,87
SP4WHH	L104910	3000491461	lysate	1,43
SAQ1HN	L104911	3000491461	lysate	4,97
NA	negative	3000491461	negative_purification	0,4
NA	positive	3000491461	positive_purification	3,41
SQS5YY	L104917	3000491392	lysate	1,77
SZXMXE	L104929	3000491392	lysate	6,68
SPINMQ	L104941	3000491392	lysate	6,17
S1DDKX	L104953	3000491392	lysate	1,08
SKKAPL	L104965	3000491392	lysate	2,07
SC6XJG	L104977	3000491392	lysate	1,53
SCBBDG	L104989	3000491392	lysate	5,97
SC7TA1	H201001	3000491392	lysate	2,08
SRHXBG	H201002	3000491392	lysate	8,14
SW7ZDK	H201003	3000491392	lysate	0,95
NA	negative	3000491392	negative_purification	0,4
NA	positive	3000491392	positive_purification	4,57
SGRUF1	H201009	3000491390	lysate	2,8
NA	H201020	3000491390	buffer_blank	0,86
SQKAPT	H201033	3000491390	lysate	2,85
SAGKBP	H201045	3000491390	lysate	1,02
SCVFDU	H201057	3000491390	lysate	2,85
SYKRUR	H201069	3000491390	lysate	2,98
SVEWBI	H201081	3000491390	lysate	0,66
SKS6UM	H201093	3000491390	lysate	2,5
SPVTQ7	H201094	3000491390	lysate	2,62
SERECT	H201095	3000491390	lysate	0,8
NA	negative	3000491390	negative_purification	0,39
NA	positive	3000491390	positive_purification	3,13
SLYAMJ	H201101	3000491449	lysate	0,04
SQNUKZ	H201113	3000491449	lysate	0,01
SBGZWV	H201125	3000491449	lysate	0,13
SBQ7VF	H201137	3000491449	lysate	0,06
SBM3JB	H201149	3000491449	lysate	0,56
SDC6SX	H201161	3000491449	lysate	0,15
SXQGS1	H201173	3000491449	lysate	0,09
SNUC4G	H201185	3000491449	lysate	0,16
S65CMY	H201186	3000491449	lysate	0,12
S7KELJ	H201187	3000491449	lysate	0,04
NA	negative	3000491449	negative_purification	0
NA	positive	3000491449	positive_purification	0,14
SS5DDZ	L104732	3000491448	lysate	0,556
SVNIIT	L104745	3000491448	lysate	3,55
SAXPPD	L104757	3000491448	lysate	1,53
NA	L104769	3000491448	mock_sample	0,482
S7ZFK2	L104781	3000491448	lysate	0,994
S7UAJK	L104793	3000491448	lysate	0,772
S8KQIP	L104805	3000491448	lysate	0,236
S4YZBG	L104817	3000491448	lysate	3,17
SU6SA3	L104818	3000491448	lysate	3,75
SX1ACF	L104819	3000491448	lysate	2,41
NA	negative	3000491448	negative_purification	0
NA	positive	3000491448	positive_purification	3,31
SL8URG	L104825	3000491461	lysate	0,314
SQZK1C	L104837	3000491461	lysate	1,93
SINUFK	L104849	3000491461	lysate	0,404
SCXS9Z	L104861	3000491461	lysate	11,2
SSFRMT	L104873	3000491461	lysate	0,191
SYX1NX	L104885	3000491461	lysate	7,56
S6CTCS	L104897	3000491461	lysate	2,56
SSYT6G	L104909	3000491461	lysate	6,74
SP4WHH	L104910	3000491461	lysate	0,652
SAQ1HN	L104911	3000491461	lysate	4,59
NA	negative	3000491461	negative_purification	0
NA	positive	3000491461	positive_purification	3,03
SLYAMJ	H201101	3000491449	lysate	0,359
SQNUKZ	H201113	3000491449	lysate	0,776
SBGZWV	H201125	3000491449	lysate	2,13
SBQ7VF	H201137	3000491449	lysate	0,723
SBM3JB	H201149	3000491449	lysate	5,78
SDC6SX	H201161	3000491449	lysate	2,39
SXQGS1	H201173	3000491449	lysate	1,42
SNUC4G	H201185	3000491449	lysate	3,17
S65CMY	H201186	3000491449	lysate	3,39
S7KELJ	H201187	3000491449	lysate	0,204
NA	negative	3000491449	negative_purification	0
NA	positive	3000491449	positive_purification	3,09
SMAR4V	H201193	3000491462	lysate	0,526
SF6JZ9	H201205	3000491462	lysate	0,675
S62QIH	H201217	3000491462	lysate	0,287
SLKDYQ	H201229	3000491462	lysate	2,39
SJS8SE	H201241	3000491462	lysate	0,837
S7AAQH	H201253	3000491462	lysate	2,06
SWZWQL	H201265	3000491462	lysate	1,5
SWY36F	H201277	3000491462	lysate	2,98
SVFAUZ	H201278	3000491462	lysate	17,3
SLUANM	H201279	3000491462	lysate	5,28
NA	negative	3000491462	negative_purification	0
NA	positive	3000491462	positive_purification	3,49
SMKSEX	H201285	3000491463	lysate	2,32
S9BH6Q	H201297	3000491463	lysate	1,04
SJXCFM	H201309	3000491463	lysate	1,27
SMCFA6	H201321	3000491463	lysate	1,27
SCZPL5	H201333	3000491463	lysate	0,883
SK5ITD	H201345	3000491463	lysate	1,56
NA	H201357	3000491463	mock_sample	0,443
SWQQPF	H201369	3000491463	lysate	2,07
SFRHLG	H201370	3000491463	lysate	8,98
SU1NC2	H201371	3000491463	lysate	0,291
NA	negative	3000491463	negative_purification	0
NA	positive	3000491463	positive_purification	3.31
SWD3ZD	H201377	3000491451	lysate	0,702
S2IMFW	H201389	3000491451	lysate	0,469
SVFNAH	H201401	3000491451	lysate	0,958
STZSH2	H201413	3000491451	lysate	0,964
SE6YFY	H201425	3000491451	lysate	3,95
S7HHPX	H201437	3000491451	lysate	0,818
SIQL2Q	H201449	3000491451	lysate	0,227
SVRMMM	H201461	3000491451	lysate	1,43
SEPQ3L	H201462	3000491451	lysate	0,704
SRRSKD	H201463	3000491451	lysate	0,377
NA	negative	3000491451	negative_purification	0
NA	positive	3000491451	positive_purification	3,76
SSZQ5B	H201471	3000491415	lysate	0,916
NA	H201483	3000491415	mock_sample	0,181
S2JRP5	H201495	3000491415	lysate	4,19
SRCWF9	H201507	3000491415	lysate	1,97
SQ9QRP	H201519	3000491415	lysate	0,538
SZZLXP	H201531	3000491415	lysate	0,302
SJR3D6	H201543	3000491415	lysate	0,068
SNYVHG	H201555	3000491415	lysate	0,665
NA	negative	3000491415	negative_purification	0,7
NA	positive	3000491415	positive_purification	1,48
S8JZJG	H201563	3000491446	lysate	0,775
SN5Q5C	H201575	3000491446	lysate	1,6
SGZK6N	H201587	3000491446	lysate	0,528
SLXXEN	H201598	3000491446	lysate	0
SEQGWB	H201611	3000491446	lysate	0,167
SBQRNB	H201623	3000491446	lysate	0,298
S82XCW	H201635	3000491446	lysate	0,139
SKH5BV	H201647	3000491446	lysate	1,01
NA	negative	3000491446	negative_purification	0
NA	positive	3000491446	positive_purification	1,31
SXW7EZ	H201655	3000874046	lysate	0,735
STWATC	H201667	3000874046	lysate	0
SKNBNA	H201679	3000874046	lysate	0
SKLQNA	H201691	3000874046	lysate	0,513
SMH3NM	L105010	3000874046	lysate	0,24
SCKZJK	L105022	3000874046	lysate	0,073
SPUWRI	L105034	3000874046	lysate	1,14
S96NR5	L105046	3000874046	lysate	0,483
NA	negative	3000874046	negative_purification	0
NA	positive	3000874046	positive_purification	1,28
SAAY2I	L105054	3000873922	lysate	0,522
SDRN3I	L105066	3000873922	lysate	0,377
SETPBN	L105078	3000873922	lysate	0,6
S1BK1C	L105090	3000873922	lysate	0,355
SRCMWL	L105102	3000873922	lysate	0,326
SILBEJ	L105114	3000873922	lysate	0,182
NA	L105126	3000873922	mock_sample	0,154
SWC7HI	L105138	3000873922	lysate	2,25
NA	negative	3000873922	negative_purification	0
NA	positive	3000873922	positive_purification	1,07
S6UTWV	L105146	3000874035	lysate	0,104
SURUBM	L105158	3000874035	lysate	1,59
SE78VU	L105170	3000874035	lysate	1,27
SPBVWE	L105182	3000874035	lysate	5,6
SSHCE2	L105194	3000874035	lysate	0,133
S5GNAX	L105206	3000874035	lysate	1
SSMUWF	L105218	3000874035	lysate	0,519
SYVV21	L105230	3000874035	lysate	0,994
NA	negative	3000874035	negative_purification	0
NA	positive	3000874035	positive_purification	1,69
SJMW64	L105238	3000874037	lysate	1,246
SQ4SF5	L105250	3000874037	lysate	0.161
SX2XIT	L105262	3000874037	lysate	15
SZXT8M	L105274	3000874037	lysate	0,348
SBCZ3G	L105286	3000874037	lysate	0,113
SMCQ8N	L105298	3000874037	lysate	0,27
SR9WWX	L105310	3000874037	lysate	1,47
SXEIXR	L105322	3000874037	lysate	1,41
NA	negative	3000874037	negative_purification	0
NA	positive	3000874037	positive_purification	1,73
SIVLEU	L105330	3000873988	lysate	0,436
SEC2TN	L105342	3000873988	lysate	0,787
SIUZD6	L105354	3000873988	lysate	0,754
SRC5ZL	L105366	3000873988	lysate	0,085
NA	L105378	3000873988	mock_sample	0,212
SZVTZQ	L105390	3000873988	lysate	0,927
SIHW8K	L105402	3000873988	lysate	1,81
SBCSZP	L105414	3000873988	lysate	0,296
NA	negative	3000873988	negative_purification	0
NA	positive	3000873988	positive_purification	1,28
SCEQKK	L105422	3000874291	lysate	1,88
SZPUPX	L105434	3000874291	lysate	0,285
S9JYJC	L105446	3000874291	lysate	1,78
SCRCGF	L105458	3000874291	lysate	0,178
SM21Q2	L105470	3000874291	lysate	1,17
SVGACR	L105482	3000874291	lysate	0,908
SBWKUM	L105495	3000874291	lysate	0,339
SE7TVJ	L105507	3000874291	lysate	0,415
NA	negative	3000874291	negative_purification	0
NA	positive	3000874291	positive_purification	1,55
SVUHVY	L105515	3000874290	lysate	0,764
NA	L105527	3000874290	mock_sample	0,245
SEINXR	L105539	3000874290	lysate	1,12
SJR32A	L105551	3000874290	lysate	1,04
S6VQPD	L105563	3000874290	lysate	0,337
SJKIBJ	L105575	3000874290	lysate	0,422
SZNHU4	L105587	3000874290	lysate	0,372
SKAXXE	L105599	3000874290	lysate	0,059
NA	negative	3000874290	negative_purification	0
NA	positive	3000874290	positive_purification	1,32
S2VFAZ	L105607	3000874294	lysate	1,2
S4WEQ8	L105619	3000874294	lysate	0,318
SMQCLK	L105631	3000874294	lysate	0,119
S1J5NE	L105643	3000874294	lysate	2,09
SSFHLI	L105655	3000874294	lysate	0
SFBLVX	L105667	3000874294	lysate	0,188
SXUKIF	L105679	3000874294	lysate	2,38
SW8QSJ	L105691	3000874294	lysate	1,47
NA	negative	3000874294	negative_purification	0
NA	positive	3000874294	positive_purification	1,63
SWMJNL	L105699	3000874297	lysate	0,603
SWDVHG	L105711	3000874297	lysate	0,168
SKXIIK	L105723	3000874297	lysate	0,936
SM41U6	L105735	3000874297	lysate	0,796
S9U54T	L105747	3000874297	lysate	0,172
S4IFRA	L105759	3000874297	lysate	0,09
S38BMG	L105771	3000874297	lysate	1,12
S83YS3	L105783	3000874297	lysate	0,602
NA	negative	3000874297	negative_purification	0
NA	positive	3000874297	positive_purification	1,74
S66MLL	L105791	3000874098	lysate	0,359
SIU76M	L105803	3000874098	lysate	0,783
SNEIQV	L105815	3000874098	lysate	3,67
SMC4XT	L105827	3000874098	lysate	0,557
SBN6TZ	L105839	3000874098	lysate	0,406
SXUM6L	L105851	3000874098	lysate	0,069
SQ5QJJ	L105863	3000874098	lysate	0
S8EJDF	L105875	3000874098	lysate	0,741
NA	negative	3000874098	negative_purification	0
NA	positive	3000874098	positive_purification	1,68
NA	L105883	3000491391	mock_sample	0,377
SFBK5B	L105895	3000491391	lysate	1,35
S2QNKM	L105907	3000491391	lysate	0,436
SU73MJ	L105919	3000491391	lysate	1,23
SAR37U	L105931	3000491391	lysate	0,245
S9QVEV	L105943	3000491391	lysate	0,5
SYCJXK	L105955	3000491391	lysate	0,652
NA	L105967	3000491391	mock_sample	0,229
NA	negative	3000491391	negative_purification	-
NA	positive	3000491391	positive_purification	1,59
S5MGWK	L107352	3000491384	lysate	0,754
S3ACI1	L107364	3000491384	lysate	0,387
SDJL8S	L107376	3000491384	lysate	0,344
SPTYQG	L107388	3000491384	lysate	0,975
S4J1B7	L107400	3000491384	lysate	1,02
SBNRI4	L107412	3000491384	lysate	0,502
SIZSDD	L107424	3000491384	lysate	0,626
SMGGMJ	L107436	3000491384	lysate	0,295
SL41Y5	L107437	3000491384	lysate	1,24
S76KDS	L107438	3000491384	lysate	0,18
negative	negative	3000491384	negative_purification	0
positive	positive	3000491384	positive_purification	2,56
SKT5M8	L107444	3000491386	lysate	0,393
SHGIYZ	L107456	3000491386	lysate	0,316
S26TFY	L107468	3000491386	lysate	1,08
SQ9APK	L107480	3000491386	lysate	1,49
SDR5WI	L107493	3000491386	lysate	0,705
SZ2Y3N	L107505	3000491386	lysate	1,22
SXFCNR	L107517	3000491386	lysate	0,622
S1QU77	L107529	3000491386	lysate	0,266
S69KXM	L107530	3000491386	lysate	0,766
STYZT5	L107531	3000491386	lysate	5,39
negative	negative	3000491386	negative_purification	0
positive	positive	3000491386	positive_purification	3,31
NA	L107532	3000491385	buffer_blank	0
SX2VI1	L107533	3000491385	lysate	0,456
SBIZFM	L107534	3000491385	lysate	0,313
SIEE6F	L107535	3000491385	lysate	0,48
SGUELV	L107536	3000491385	lysate	0,382
S2EPLE	L107537	3000491385	lysate	0,382
SQ57QR	L107538	3000491385	lysate	0,5
S1JRTU	L107539	3000491385	lysate	0,656
SYJCSE	L107540	3000491385	lysate	0,874
SCMNA8	L107541	3000491385	lysate	1,18
S3Z1KE	L107542	3000491385	lysate	0,307
buffer_blank	L107543	3000491385	buffer_blank	0
negative	negative	3000491385	negative_purification	0
positive	positive	3000491385	positive_purification	3,22
SRBLD3	H200004	3000491445	homogenates	30,2
SJLBVX	H200019	3000491445	homogenates	3,1
SNTRNW	H200031	3000491445	homogenates	11
SBGBVI	H200044	3000491445	homogenates	4,01
SBEKL2	H200056	3000491445	homogenates	12,7
SUELGS	H200068	3000491445	homogenates	2,85
SVBPYT	H200080	3000491445	homogenates	3,07
NA	H200034	3000491445	buffer_blank	0,28
NA	H200034_Blank_spikes	3000491445	buffer_blank_art_spikes	0,34
NA	H200095_Blank	3000491445	buffer_blank	0,34
NA	H200095_Blank_spikes	3000491445	buffer_blank_art_spikes	0,26
NA	H200771_Pos_spikes	3000491445	positive_purification	1,93
NA	Neg_purification	3000491445	negative_purification	0,36
NA	Pos_purification_spikes	3000491445	positive_purification	4,26
S3T2IM	H200096	3000491443	homogenates	6,59
SDSZPJ	H200108	3000491443	homogenates	12,8
SZL3P8	H200120	3000491443	homogenates	2,97
S6HLWT	H200132	3000491443	homogenates	9,87
SB1TSN	H200145	3000491443	homogenates	3,36
SSRZWR	H200157	3000491443	homogenates	2,94
SIE9LD	H200169	3000491443	homogenates	1,53
NA	H200136	3000491443	buffer_blank	0,3
NA	H200136_Blank_spikes	3000491443	buffer_blank_art_spikes	0,24
NA	H200177_Blank	3000491443	buffer_blank	0,29
NA	H200177_Blank_spikes	3000491443	buffer_blank_art_spikes	0,29
NA	H200749_Pos_spikes	3000491443	positive_purification	1,02
NA	Neg_purification	3000491443	negative_purification	0,31
NA	Pos_purification_spikes	3000491443	positive_purification	4,24
SN3BAV	H200185	3000491456	homogenates	9,78
SGZUHD	H200197	3000491456	homogenates	10,4
STW1HM	H200209	3000491456	homogenates	21,8
SIEHVU	H200222	3000491456	homogenates	7,28
S3JUMU	H200234	3000491456	homogenates	6,93
SZVHK9	H200246	3000491456	homogenates	12,1
SZEJWR	H200258	3000491456	homogenates	0,32
NA	H200218	3000491456	buffer_blank	0,29
NA	H200218_Blank_spikes	3000491456	buffer_blank_art_spikes	0,3
NA	H200279_Blank	3000491456	buffer_blank	0,35
NA	H200279_Blank_spikes	3000491456	buffer_blank_art_spikes	0,28
NA	H200722_Pos_spikes	3000491456	positive_purification	0,71
NA	Neg_purification	3000491456	negative_purification	0,25
NA	Pos_purification_spikes	3000491456	positive_purification	2,67
STDKVS	H200273	3000491442	homogenates	2,8
SGTF1J	H200286	3000491442	homogenates	3,59
SUMHLF	H200298	3000491442	homogenates	4,73
SHZNVZ	H200310	3000491442	homogenates	5,51
SWZDRC	H200322	3000491442	homogenates	3,46
STLMRL	H200335	3000491442	homogenates	5,3
SZIP6X	H200347	3000491442	homogenates	1,37
NA	H200330	3000491442	buffer_blank	0,33
NA	H200330_Blank_spikes	3000491442	buffer_blank_art_spikes	0,34
NA	H200013_Blank	3000491442	buffer_blank	0,35
NA	H200013_Blank_spikes	3000491442	buffer_blank_art_spikes	0,28
NA	H200575_Pos_spikes	3000491442	positive_purification	1,12
NA	Neg_purification	3000491442	negative_purification	0,34
NA	Pos_purification_spikes	3000491442	positive_purification	2,39
SLL5EZ	H200362	3000491437	homogenates	5,49
SJYFRD	H200375	3000491437	homogenates	0,86
S8VZIW	H200387	3000491437	homogenates	5,07
SSBYCF	H200399	3000491437	homogenates	3,06
SVBZ4Z	H200411	3000491437	homogenates	1,8
SKCS2K	H200424	3000491437	homogenates	2,4
SFPD5J	H200436	3000491437	homogenates	7,6
NA	H200371	3000491437	buffer_blank	0,3
NA	H200371_Blank_spikes	3000491437	buffer_blank_art_spikes	0,38
NA	H200422_Blank	3000491437	buffer_blank	0,38
NA	H200422_Blank_spikes	3000491437	buffer_blank_art_spikes	0,28
NA	H200636_Pos_spikes	3000491437	positive_purification	1,32
NA	Neg_purification	3000491437	negative_purification	0,28
NA	Pos_purification_spikes	3000491437	positive_purification	0,71
S7GKMQ	H200451	3000491438	homogenates	11,1
STA6XU	H200463	3000491438	homogenates	5,66
SBPBVV	H200475	3000491438	homogenates	1,47
SESDF1	H200488	3000491438	homogenates	1,8
SVBIH4	H200500	3000491438	homogenates	25,7
SGHSL8	H200512	3000491438	homogenates	1,14
SU9BFV	H200525	3000491438	homogenates	2,01
NA	H200483	3000491438	buffer_blank	0,24
NA	H200483_Blank_spikes	3000491438	buffer_blank_art_spikes	0,16
NA	H200524_Blank	3000491438	buffer_blank	0,33
NA	H200524_Blank_spikes	3000491438	buffer_blank_art_spikes	0,38
NA	H200689_Pos_spikes	3000491438	positive_purification	1,08
NA	Neg_purification	3000491438	negative_purification	0,12
NA	Pos_purification_spikes	3000491438	positive_purification	3,32
STUCTT	H200540	3000491439	homogenates	7,05
SNZDKX	H200552	3000491439	homogenates	2,06
SKEBT8	H200564	3000491439	homogenates	8,32
SM6D3B	H200577	3000491439	homogenates	5,64
SKRRNL	H200590	3000491439	homogenates	5,72
SZYDVJ	H200602	3000491439	homogenates	14,1
SJYDIF	H200614	3000491439	homogenates	5,14
NA	H200585	3000491439	buffer_blank	0,36
NA	H200585_Blank_spikes	3000491439	buffer_blank_art_spikes	0,36
NA	H200637_Blank	3000491439	buffer_blank	0,26
NA	H200637_Blank_spikes	3000491439	buffer_blank_art_spikes	0,34
NA	H200616_Pos_spikes	3000491439	positive_purification	1,32
NA	Neg_purification	3000491439	negative_purification	0,32
NA	Pos_purification_spikes	3000491439	positive_purification	3,45
SQQBCH	H200630	3000491440	homogenates	2,7
SVCSKP	H200644	3000491440	homogenates	2,51
SJEKAH	H200656	3000491440	homogenates	9,03
SYIIWL	H200668	3000491440	homogenates	5,63
S4YBD1	H200681	3000491440	homogenates	5,34
SPLMLZ	H200695	3000491440	homogenates	4,7
S2NUHR	H200707	3000491440	homogenates	7,26
NA	H200690	3000491440	buffer_blank	0,34
NA	H200690_Blank_spikes	3000491440	buffer_blank_art_spikes	0,06
NA	H200012_Blank	3000491440	buffer_blank	0,17
NA	H200012_Blank_spikes	3000491440	buffer_blank_art_spikes	0,33
NA	H200669_Pos_spikes	3000491440	positive_purification	0,36
NA	Neg_purification	3000491440	negative_purification	0,3
NA	Pos_purification_spikes	3000491440	positive_purification	1,17
S1TUQB	H200723	3000491441	homogenates	0,13
SVISBC	H200735	3000491441	homogenates	0,93
S7KFYG	H200748	3000491441	homogenates	2,03
SMSUEE	H200762	3000491441	homogenates	4,6
SN17HU	H200775	3000491441	homogenates	5,13
S2HURU	H200787	3000491441	homogenates	3,73
SPBTFZ	H200800	3000491441	homogenates	2,33
NA	H200738	3000491441	buffer_blank	0,39
NA	H200738_Blank_spikes	3000491441	buffer_blank_art_spikes	0,34
NA	H200760_Blank	3000491441	buffer_blank	0,32
NA	H200760_Blank_spikes	3000491441	buffer_blank_art_spikes	0,37
NA	H200803_Pos_spikes	3000491441	positive_purification	1,13
NA	Neg_purification	3000491441	negative_purification	0,32
NA	Pos_purification_spikes	3000491441	positive_purification	1,21
SZLRRG	H200815	3000491447	homogenates	26,4
SQYDDG	H200827	3000491447	homogenates	16,9
SHLY4A	H200840	3000491447	homogenates	18,2
SUCLBA	H200853	3000491447	homogenates	14,7
SWSZ9K	H200865	3000491447	homogenates	19,1
SNLJSR	H200878	3000491447	homogenates	1,39
NA	H200804	3000491447	buffer_blank	0,31
NA	H200804_Blank_spikes	3000491447	buffer_blank_art_spikes	0,3
NA	H200846_Blank	3000491447	buffer_blank	0,32
NA	H200846_Blank_spikes	3000491447	buffer_blank_art_spikes	0,32
NA	H200835_Pos_spikes	3000491447	positive_purification	0,92
NA	Pos_purification	3000491447	positive_purification	1,11
NA	Neg_purification	3000491447	negative_purification	0,34
NA	Pos_purification_spikes	3000491447	positive_purification	4,3
TMSD51_L	TMSD51_L	SOIL001	litter_sample	23,60
TFFDRE_L	TFFDRE_L	SOIL001	litter_sample	17,60
TYKB9L_L	TYKB9L_L	SOIL001	litter_sample	52,90
TJZHPY_L	TJZHPY_L	SOIL001	litter_sample	27,70
TLFEGH_L	TLFEGH_L	SOIL001	litter_sample	44,20
TGCHAV_L	TGCHAV_L	SOIL001	litter_sample	21,70
T2KQJZ_L	T2KQJZ_L	SOIL001	litter_sample	14,10
TDCIPI_S	TDCIPI_S	SOIL001	soil_sample	12,50
T6YFBI_S	T6YFBI_S	SOIL001	soil_sample	3,63
TMYD2K_S	TMYD2K_S	SOIL001	soil_sample	6,43
NA	NA	negative	negative	0,30
NA	NA	positive	positive	2,81
TJW6L7_S	TJW6L7_S	SOIL002	soil_sample	8,67
TS6VW9_S	TS6VW9_S	SOIL002	soil_sample	5,81
TKBVDW_S	TKBVDW_S	SOIL002	soil_sample	7,99
TL3KCT_S	TL3KCT_S	SOIL002	soil_sample	2,49
TJNMNV_S	TJNMNV_S	SOIL002	soil_sample	1,32
TR9HSR_S	TR9HSR_S	SOIL002	soil_sample	6,21
TFFDRE_S	TFFDRE_S	SOIL002	soil_sample	6,07
T1N5UR_S	T1N5UR_S	SOIL002	soil_sample	7,49
T1YMRX_S	T1YMRX_S	SOIL002	soil_sample	24,90
NA	NA	negative	negative	0,31
NA	NA	positive	positive	3,03
TWF14R_L	TWF14R_L	SOIL003	litter_sample_mesofauna	6,50
TFGCME_S	TFGCME_S	SOIL003	soil_sample_mesofauna	6,60
TDUYXP_L	TDUYXP_L	SOIL003	litter_sample_mesofauna	5,69
TFUBVV_L	TFUBVV_L	SOIL003	litter_sample_mesofauna	5,92
TNGTPF_L	TNGTPF_L	SOIL003	litter_sample_mesofauna	4,81
T6LS76_L	T6LS76_L	SOIL003	litter_sample_mesofauna	6,34
T5KGVY_L	T5KGVY_L	SOIL003	litter_sample_mesofauna	5,75
TE2T4A_L	TE2T4A_L	SOIL003	litter_sample_mesofauna	7,53
TMXZCE_L	TMXZCE_L	SOIL003	litter_sample_mesofauna	16,60
TRH2QM_L	TRH2QM_L	SOIL003	litter_sample_mesofauna	119,50
TTWBA4_L	TTWBA4_L	SOIL003	litter_sample_mesofauna	7,34
TUPA8G_L	TUPA8G_L	SOIL003	litter_sample_mesofauna	113,90
TBSQHF_L	TBSQHF_L	SOIL003	litter_sample_mesofauna	3,03
TQNH2B_L	TQNH2B_L	SOIL003	litter_sample_mesofauna	5,16
T1N5UR_L	T1N5UR_L	SOIL003	litter_sample_mesofauna	8,20
TMLQED_L	TMLQED_L	SOIL003	litter_sample_mesofauna	9,76
TZXF7I_L	TZXF7I_L	SOIL003	litter_sample_mesofauna	9,70
TEVVLD_L	TEVVLD_L	SOIL003	litter_sample_mesofauna	8,33
TZZ9UM_L	TZZ9UM_L	SOIL003	litter_sample_mesofauna	4,64
TVCC3Y_L	TVCC3Y_L	SOIL003	litter_sample_mesofauna	3,75
TTA2EM_L	TTA2EM_L	SOIL003	litter_sample_mesofauna	4,74
TJW6L7_L	TJW6L7_L	SOIL003	litter_sample_mesofauna	9,20
TUDGN3_L	TUDGN3_L	SOIL003	litter_sample_mesofauna	8,91
TK3EAJ_L	TK3EAJ_L	SOIL003	litter_sample_mesofauna	2,92
T5XNHX_L	T5XNHX_L	SOIL003	litter_sample_mesofauna	3,88
TI93DT_L	TI93DT_L	SOIL003	litter_sample_mesofauna	5,20
T2NGGK_L	T2NGGK_L	SOIL003	litter_sample_mesofauna	5,91
TAKAXU_L	TAKAXU_L	SOIL003	litter_sample_mesofauna	11,86
TFQDEE_L	TFQDEE_L	SOIL003	litter_sample_mesofauna	11,99
TEYZYN_L	TEYZYN_L	SOIL003	litter_sample_mesofauna	10,37
TFLSK1_L	TFLSK1_L	SOIL003	litter_sample_mesofauna	5,65
TS6VW9_L	TS6VW9_L	SOIL003	litter_sample_mesofauna	4,92
T6WPKD_L	T6WPKD_L	SOIL003	litter_sample_mesofauna	11,01
TWLJ2P_L	TWLJ2P_L	SOIL003	litter_sample_mesofauna	5,41
TPUCG4_L	TPUCG4_L	SOIL003	litter_sample_mesofauna	5,69
TIJXRJ_L	TIJXRJ_L	SOIL003	litter_sample_mesofauna	6,52
TKMUNP_L	TKMUNP_L	SOIL003	litter_sample_mesofauna	6,61
TWCPQR_L	TWCPQR_L	SOIL003	litter_sample_mesofauna	6,63
TZVTYZ_L	TZVTYZ_L	SOIL003	litter_sample_mesofauna	6,43
TTE4BQ_L	TTE4BQ_L	SOIL003	litter_sample_mesofauna	15,45
T1YMRX_L	T1YMRX_L	SOIL003	litter_sample_mesofauna	7,26
TV5KPB_L	TV5KPB_L	SOIL003	litter_sample_mesofauna	7,24
TJXPPV_L	TJXPPV_L	SOIL003	litter_sample_mesofauna	9,92
TXGZUY_L	TXGZUY_L	SOIL003	litter_sample_mesofauna	7,87
TPXB6L_L	TPXB6L_L	SOIL003	litter_sample_mesofauna	7,92
TJXUUR_L	TJXUUR_L	SOIL003	litter_sample_mesofauna	8,85
TM9NNJ_L	TM9NNJ_L	SOIL003	litter_sample_mesofauna	4,32
TWVCXF_L	TWVCXF_L	SOIL003	litter_sample_mesofauna	6,01
TKMZ5X_L	TKMZ5X_L	SOIL003	litter_sample_mesofauna	3,99
T2YFPK_L	T2YFPK_L	SOIL003	litter_sample_mesofauna	19,52
T5ZUGG_L	T5ZUGG_L	SOIL003	litter_sample_mesofauna	8,81
TSFXCZ_L	TSFXCZ_L	SOIL003	litter_sample_mesofauna	8,19
TL3KCT_L	TL3KCT_L	SOIL003	litter_sample_mesofauna	8,79
TK5FQJ_L	TK5FQJ_L	SOIL003	litter_sample_mesofauna	7,39
TU2YW9_L	TU2YW9_L	SOIL003	litter_sample_mesofauna	5,47
TDGVY8_L	TDGVY8_L	SOIL003	litter_sample_mesofauna	1,90
TIS5BD_L	TIS5BD_L	SOIL003	litter_sample_mesofauna	6,32
TDCIPI_L	TDCIPI_L	SOIL003	litter_sample_mesofauna	2,78
TGX4C7_L	TGX4C7_L	SOIL003	litter_sample_mesofauna	17,96
TTNYZZ_L	TTNYZZ_L	SOIL003	litter_sample_mesofauna	7,17
TC8QBB_L	TC8QBB_L	SOIL003	litter_sample_mesofauna	3,39
TWQDCF_L	TWQDCF_L	SOIL003	litter_sample_mesofauna	7,32
T7WIMF_L	T7WIMF_L	SOIL003	litter_sample_mesofauna	4,88
T1KSIA_L	T1KSIA_L	SOIL003	litter_sample_mesofauna	15,08
TG6JK1_L	TG6JK1_L	SOIL003	litter_sample_mesofauna	6,21
T2T1DJ_L	T2T1DJ_L	SOIL003	litter_sample_mesofauna	13,01
TKLVMZ_L	TKLVMZ_L	SOIL003	litter_sample_mesofauna	11,30
TNPKST_L	TNPKST_L	SOIL003	litter_sample_mesofauna	4,49
TKBVDW_L	TKBVDW_L	SOIL003	litter_sample_mesofauna	1,83
T5R3X9_L	T5R3X9_L	SOIL003	litter_sample_mesofauna	9,29
T6K6TA_L	T6K6TA_L	SOIL003	litter_sample_mesofauna	9,49
TCSZX1_L	TCSZX1_L	SOIL003	litter_sample_mesofauna	9,63
TRB71K_L	TRB71K_L	SOIL003	litter_sample_mesofauna	3,82
TG4NHB_L	TG4NHB_L	SOIL003	litter_sample_mesofauna	20,85
TZDKD7_L	TZDKD7_L	SOIL003	litter_sample_mesofauna	7,29
T8EUCF_L	T8EUCF_L	SOIL003	litter_sample_mesofauna	12,00
TF3STP_L	TF3STP_L	SOIL003	litter_sample_mesofauna	9,91
TSVHD1_L	TSVHD1_L	SOIL003	litter_sample_mesofauna	7,27
TSFYKU_L	TSFYKU_L	SOIL003	litter_sample_mesofauna	5,29
TYKZSN_L	TYKZSN_L	SOIL003	litter_sample_mesofauna	5,52
TS1LPT_L	TS1LPT_L	SOIL003	litter_sample_mesofauna	2,17
TYDUPV_L	TYDUPV_L	SOIL003	litter_sample_mesofauna	5,89
TGXFSR_L	TGXFSR_L	SOIL003	litter_sample_mesofauna	16,75
TWFXXZ_L	TWFXXZ_L	SOIL003	litter_sample_mesofauna	6,53
TNLTYQ_L	TNLTYQ_L	SOIL003	litter_sample_mesofauna	6,98
TLG2QC_L	TLG2QC_L	SOIL003	litter_sample_mesofauna	7,64
TND7ZQ_L	TND7ZQ_L	SOIL003	litter_sample_mesofauna	11,81
TD5LHA_L	TD5LHA_L	SOIL003	litter_sample_mesofauna	14,31
TJS8IY_L	TJS8IY_L	SOIL003	litter_sample_mesofauna	10,50
TFHNHU_L	TFHNHU_L	SOIL003	litter_sample_mesofauna	15,73
THKAWB_L	THKAWB_L	SOIL003	litter_sample_mesofauna	5,60
TM4GA9_L	TM4GA9_L	SOIL003	litter_sample_mesofauna	4,63
TUHLET_L	TUHLET_L	SOIL004	litter_sample_mesofauna	10,30
T83QWB_L	T83QWB_L	SOIL004	litter_sample_mesofauna	9,63
T8IKAG_L	T8IKAG_L	SOIL004	litter_sample_mesofauna	10,13
TR24WG_L	TR24WG_L	SOIL004	litter_sample_mesofauna	10,58
TIUVZ1_L	TIUVZ1_L	SOIL004	litter_sample_mesofauna	13,36
THGUAX_L	THGUAX_L	SOIL004	litter_sample_mesofauna	8,96
TGTDBY_L	TGTDBY_L	SOIL004	litter_sample_mesofauna	11,04
T8B7KU_L	T8B7KU_L	SOIL004	litter_sample_mesofauna	15,48
TZRRMG_L	TZRRMG_L	SOIL004	litter_sample_mesofauna	12,65
TJZEUI_L	TJZEUI_L	SOIL004	litter_sample_mesofauna	14,89
T9DY9N_L	T9DY9N_L	SOIL004	litter_sample_mesofauna	11,75
T3NLMJ_L	T3NLMJ_L	SOIL004	litter_sample_mesofauna	13,62
TSKEKT_L	TSKEKT_L	SOIL004	litter_sample_mesofauna	13,14
TPFJTD_L	TPFJTD_L	SOIL004	litter_sample_mesofauna	7,93
TCD3P4_L	TCD3P4_L	SOIL004	litter_sample_mesofauna	7,48
TEYZYN_S	TEYZYN_S	SOIL004	soil_sample_mesofauna	107,00
TG6JK1_S	TG6JK1_S	SOIL004	soil_sample_mesofauna	10,28
TQNH2B_S	TQNH2B_S	SOIL004	soil_sample_mesofauna	12,14
TWF14R_S	TWF14R_S	SOIL004	soil_sample_mesofauna	22,43
TAKAXU_S	TAKAXU_S	SOIL004	soil_sample_mesofauna	31,30
TUDGN3_S	TUDGN3_S	SOIL004	soil_sample_mesofauna	20,06
TC6XPC_S	TC6XPC_S	SOIL004	soil_sample_mesofauna	20,76
TMMIG9_S	TMMIG9_S	SOIL004	soil_sample_mesofauna	20,23
TIS5BD_S	TIS5BD_S	SOIL004	soil_sample_mesofauna	13,75
TFHNHU_S	TFHNHU_S	SOIL004	soil_sample_mesofauna	11,52
TG4NHB_S	TG4NHB_S	SOIL004	soil_sample_mesofauna	11,78
TM9NNJ_S	TM9NNJ_S	SOIL004	soil_sample_mesofauna	30,98
TKMUNP_S	TKMUNP_S	SOIL004	soil_sample_mesofauna	9,72
TJZHPY_S	TJZHPY_S	SOIL004	soil_sample_mesofauna	17,46
TFLSK1_S	TFLSK1_S	SOIL004	soil_sample_mesofauna	17,65
TNGTPF_S	TNGTPF_S	SOIL004	soil_sample_mesofauna	15,73
TK3EAJ_S	TK3EAJ_S	SOIL004	soil_sample_mesofauna	4,82
TJZEUI_S	TJZEUI_S	SOIL004	soil_sample_mesofauna	116,82
TEPZPF_S	TEPZPF_S	SOIL004	soil_sample_mesofauna	20,60
TLY1VQ_S	TLY1VQ_S	SOIL004	soil_sample_mesofauna	18,13
TGX4C7_S	TGX4C7_S	SOIL004	soil_sample_mesofauna	0,00
TMSD51_S	TMSD51_S	SOIL004	soil_sample_mesofauna	20,55
TUHLET_S	TUHLET_S	SOIL004	soil_sample_mesofauna	95,64
TMLQED_S	TMLQED_S	SOIL004	soil_sample_mesofauna	22,12
TDUYXP_S	TDUYXP_S	SOIL004	soil_sample_mesofauna	27,17
TSKEKT_S	TSKEKT_S	SOIL004	soil_sample_mesofauna	0,00
TIJXRJ_S	TIJXRJ_S	SOIL004	soil_sample_mesofauna	5,51
TND7ZQ_S	TND7ZQ_S	SOIL004	soil_sample_mesofauna	23,28
TV2QKF_S	TV2QKF_S	SOIL004	soil_sample_mesofauna	0,00
TM4GA9_S	TM4GA9_S	SOIL004	soil_sample_mesofauna	16,96
TLG2QC_S	TLG2QC_S	SOIL004	soil_sample_mesofauna	20,14
TSFXCZ_S	TSFXCZ_S	SOIL004	soil_sample_mesofauna	8,92
TNLTYQ_S	TNLTYQ_S	SOIL004	soil_sample_mesofauna	24,00
TTAPUR_S	TTAPUR_S	SOIL004	soil_sample_mesofauna	0,00
T2YSPU_S	T2YSPU_S	SOIL004	soil_sample_mesofauna	29,63
TRXMCY_S	TRXMCY_S	SOIL004	soil_sample_mesofauna	12,83
T5ZUGG_S	T5ZUGG_S	SOIL004	soil_sample_mesofauna	20,65
T9DY9N_S	T9DY9N_S	SOIL004	soil_sample_mesofauna	28,11
TYKZSN_S	TYKZSN_S	SOIL004	soil_sample_mesofauna	16,02
TTNYZZ_S	TTNYZZ_S	SOIL004	soil_sample_mesofauna	28,47
TZQFGP_S	TZQFGP_S	SOIL004	soil_sample_mesofauna	14,61
TWRXFI_S	TWRXFI_S	SOIL004	soil_sample_mesofauna	27,56
TWJED2_S	TWJED2_S	SOIL004	soil_sample_mesofauna	17,09
TBPT1B_S	TBPT1B_S	SOIL004	soil_sample_mesofauna	86,74
THGUAX_S	THGUAX_S	SOIL004	soil_sample_mesofauna	108,24
TF3STP_S	TF3STP_S	SOIL004	soil_sample_mesofauna	26,67
TPFJTD_S	TPFJTD_S	SOIL004	soil_sample_mesofauna	16,31
TJS8IY_S	TJS8IY_S	SOIL004	soil_sample_mesofauna	101,26
T9UPWP_S	T9UPWP_S	SOIL004	soil_sample_mesofauna	16,65
TZZ9UM_S	TZZ9UM_S	SOIL004	soil_sample_mesofauna	23,99
TGTDBY_S	TGTDBY_S	SOIL004	soil_sample_mesofauna	29,43
T6LS76_S	T6LS76_S	SOIL004	soil_sample_mesofauna	88,00
TMXZCE_S	TMXZCE_S	SOIL004	soil_sample_mesofauna	29,69
TKSUA6_S	TKSUA6_S	SOIL004	soil_sample_mesofauna	0,00
TTE4BQ_S	TTE4BQ_S	SOIL004	soil_sample_mesofauna	20,58
TJXUUR_S	TJXUUR_S	SOIL004	soil_sample_mesofauna	16,16
T5R3X9_S	T5R3X9_S	SOIL004	soil_sample_mesofauna	14,82
T7ZDZJ_S	T7ZDZJ_S	SOIL004	soil_sample_mesofauna	18,72
TSVHD1_S	TSVHD1_S	SOIL004	soil_sample_mesofauna	0,00
T5KGVY_S	T5KGVY_S	SOIL004	soil_sample_mesofauna	94,28
TYDUPV_S	TYDUPV_S	SOIL004	soil_sample_mesofauna	24,85
T3NLMJ_S	T3NLMJ_S	SOIL004	soil_sample_mesofauna	92,26
TEVVLD_S	TEVVLD_S	SOIL004	soil_sample_mesofauna	0,00
TAI56Z_S	TAI56Z_S	SOIL004	soil_sample_mesofauna	0,00
TZWKHK_S	TZWKHK_S	SOIL004	soil_sample_mesofauna	32,04
T5FPCF_S	T5FPCF_S	SOIL004	soil_sample_mesofauna	23,41
TPXB6L_S	TPXB6L_S	SOIL004	soil_sample_mesofauna	0,00
T2YFPK_S	T2YFPK_S	SOIL004	soil_sample_mesofauna	21,80
T8EUCF_S	T8EUCF_S	SOIL004	soil_sample_mesofauna	0,00
TWCPQR_S	TWCPQR_S	SOIL004	soil_sample_mesofauna	99,26
TV5KPB_S	TV5KPB_S	SOIL004	soil_sample_mesofauna	21,90
TSDGQK_S	TSDGQK_S	SOIL004	soil_sample_mesofauna	21,34
TLFBSS_S	TLFBSS_S	SOIL004	soil_sample_mesofauna	24,41
TWVCXF_S	TWVCXF_S	SOIL004	soil_sample_mesofauna	25,83
T1TL12_S	T1TL12_S	SOIL004	soil_sample_mesofauna	19,59
TV6Z5Y_S	TV6Z5Y_S	SOIL004	soil_sample_mesofauna	22,48
TUBWQK_S	TUBWQK_S	SOIL004	soil_sample_mesofauna	0,00
T2KQJZ_S	T2KQJZ_S	SOIL005	soil_sample_mesofauna	0,00
TXLZ8M_S	TXLZ8M_S	SOIL005	soil_sample_mesofauna	0,00
T6WPKD_S	T6WPKD_S	SOIL005	soil_sample_mesofauna	0,00
T1KSIA_S	T1KSIA_S	SOIL005	soil_sample_mesofauna	8,99
T7WIMF_S	T7WIMF_S	SOIL005	soil_sample_mesofauna	9,90
T1QLZR_S	T1QLZR_S	SOIL005	soil_sample_mesofauna	10,72
TZ6Q7T_S	TZ6Q7T_S	SOIL005	soil_sample_mesofauna	11,03
T8IKAG_S	T8IKAG_S	SOIL005	soil_sample_mesofauna	14,76
TZXF7I_S	TZXF7I_S	SOIL005	soil_sample_mesofauna	13,40
TWF14R_L	TWF14R_L	SOIL003	litter_sample_macrofauna	21,58
TFGCME_S	TFGCME_S	SOIL003	soil_sample_macrofauna	11,78
TDUYXP_L	TDUYXP_L	SOIL003	litter_sample_macrofauna	19,34
TFUBVV_L	TFUBVV_L	SOIL003	litter_sample_macrofauna	3,26
TNGTPF_L	TNGTPF_L	SOIL003	litter_sample_macrofauna	3,71
T6LS76_L	T6LS76_L	SOIL003	litter_sample_macrofauna	6,34
T5KGVY_L	T5KGVY_L	SOIL003	litter_sample_macrofauna	6,18
TE2T4A_L	TE2T4A_L	SOIL003	litter_sample_macrofauna	2,24
TMXZCE_L	TMXZCE_L	SOIL003	litter_sample_macrofauna	0,82
TRH2QM_L	TRH2QM_L	SOIL003	litter_sample_macrofauna	9,79
TTWBA4_L	TTWBA4_L	SOIL003	litter_sample_macrofauna	1,50
TUPA8G_L	TUPA8G_L	SOIL003	litter_sample_macrofauna	2,41
TBSQHF_L	TBSQHF_L	SOIL003	litter_sample_macrofauna	11,35
TQNH2B_L	TQNH2B_L	SOIL003	litter_sample_macrofauna	9,71
T1N5UR_L	T1N5UR_L	SOIL003	litter_sample_macrofauna	5,33
TMLQED_L	TMLQED_L	SOIL003	litter_sample_macrofauna	3,39
TZXF7I_L	TZXF7I_L	SOIL003	litter_sample_macrofauna	6,00
TEVVLD_L	TEVVLD_L	SOIL003	litter_sample_macrofauna	3,84
TZZ9UM_L	TZZ9UM_L	SOIL003	litter_sample_macrofauna	4,63
TVCC3Y_L	TVCC3Y_L	SOIL003	litter_sample_macrofauna	3,34
TTA2EM_L	TTA2EM_L	SOIL003	litter_sample_macrofauna	1,33
TJW6L7_L	TJW6L7_L	SOIL003	litter_sample_macrofauna	1,41
TUDGN3_L	TUDGN3_L	SOIL003	litter_sample_macrofauna	0,53
TK3EAJ_L	TK3EAJ_L	SOIL003	litter_sample_macrofauna	1,17
T5XNHX_L	T5XNHX_L	SOIL003	litter_sample_macrofauna	1,33
TI93DT_L	TI93DT_L	SOIL003	litter_sample_macrofauna	1,09
T2NGGK_L	T2NGGK_L	SOIL003	litter_sample_macrofauna	7,22
TAKAXU_L	TAKAXU_L	SOIL003	litter_sample_macrofauna	0,65
TFQDEE_L	TFQDEE_L	SOIL003	litter_sample_macrofauna	10,04
TEYZYN_L	TEYZYN_L	SOIL003	litter_sample_macrofauna	0,90
TFLSK1_L	TFLSK1_L	SOIL003	litter_sample_macrofauna	2,18
TS6VW9_L	TS6VW9_L	SOIL003	litter_sample_macrofauna	0,66
T6WPKD_L	T6WPKD_L	SOIL003	litter_sample_macrofauna	3,49
TWLJ2P_L	TWLJ2P_L	SOIL003	litter_sample_macrofauna	3,32
TPUCG4_L	TPUCG4_L	SOIL003	litter_sample_macrofauna	0,94
TIJXRJ_L	TIJXRJ_L	SOIL003	litter_sample_macrofauna	5,78
TKMUNP_L	TKMUNP_L	SOIL003	litter_sample_macrofauna	6,77
TWCPQR_L	TWCPQR_L	SOIL003	litter_sample_macrofauna	3,46
TZVTYZ_L	TZVTYZ_L	SOIL003	litter_sample_macrofauna	4,00
TTE4BQ_L	TTE4BQ_L	SOIL003	litter_sample_macrofauna	5,92
T1YMRX_L	T1YMRX_L	SOIL003	litter_sample_macrofauna	8,33
TV5KPB_L	TV5KPB_L	SOIL003	litter_sample_macrofauna	12,22
TJXPPV_L	TJXPPV_L	SOIL003	litter_sample_macrofauna	2,21
TXGZUY_L	TXGZUY_L	SOIL003	litter_sample_macrofauna	4,43
TPXB6L_L	TPXB6L_L	SOIL003	litter_sample_macrofauna	7,41
TJXUUR_L	TJXUUR_L	SOIL003	litter_sample_macrofauna	2,01
TM9NNJ_L	TM9NNJ_L	SOIL003	litter_sample_macrofauna	14,74
TWVCXF_L	TWVCXF_L	SOIL003	litter_sample_macrofauna	6,16
TKMZ5X_L	TKMZ5X_L	SOIL003	litter_sample_macrofauna	8,20
T2YFPK_L	T2YFPK_L	SOIL003	litter_sample_macrofauna	19,75
T5ZUGG_L	T5ZUGG_L	SOIL003	litter_sample_macrofauna	14,30
TSFXCZ_L	TSFXCZ_L	SOIL003	litter_sample_macrofauna	2,88
TL3KCT_L	TL3KCT_L	SOIL003	litter_sample_macrofauna	7,92
TK5FQJ_L	TK5FQJ_L	SOIL003	litter_sample_macrofauna	5,83
TU2YW9_L	TU2YW9_L	SOIL003	litter_sample_macrofauna	3,22
TDGVY8_L	TDGVY8_L	SOIL003	litter_sample_macrofauna	4,37
TIS5BD_L	TIS5BD_L	SOIL003	litter_sample_macrofauna	4,43
TDCIPI_L	TDCIPI_L	SOIL003	litter_sample_macrofauna	3,80
TGX4C7_L	TGX4C7_L	SOIL003	litter_sample_macrofauna	8,77
TTNYZZ_L	TTNYZZ_L	SOIL003	litter_sample_macrofauna	4,90
TC8QBB_L	TC8QBB_L	SOIL003	litter_sample_macrofauna	5,18
TWQDCF_L	TWQDCF_L	SOIL003	litter_sample_macrofauna	7,26
T7WIMF_L	T7WIMF_L	SOIL003	litter_sample_macrofauna	10,89
T1KSIA_L	T1KSIA_L	SOIL003	litter_sample_macrofauna	2,68
TG6JK1_L	TG6JK1_L	SOIL003	litter_sample_macrofauna	2,08
T2T1DJ_L	T2T1DJ_L	SOIL003	litter_sample_macrofauna	6,09
TKLVMZ_L	TKLVMZ_L	SOIL003	litter_sample_macrofauna	8,55
TNPKST_L	TNPKST_L	SOIL003	litter_sample_macrofauna	5,31
TKBVDW_L	TKBVDW_L	SOIL003	litter_sample_macrofauna	1,84
T5R3X9_L	T5R3X9_L	SOIL003	litter_sample_macrofauna	2,59
T6K6TA_L	T6K6TA_L	SOIL003	litter_sample_macrofauna	2,53
TCSZX1_L	TCSZX1_L	SOIL003	litter_sample_macrofauna	6,23
TRB71K_L	TRB71K_L	SOIL003	litter_sample_macrofauna	4,32
TG4NHB_L	TG4NHB_L	SOIL003	litter_sample_macrofauna	2,34
TZDKD7_L	TZDKD7_L	SOIL003	litter_sample_macrofauna	2,12
T8EUCF_L	T8EUCF_L	SOIL003	litter_sample_macrofauna	21,52
TF3STP_L	TF3STP_L	SOIL003	litter_sample_macrofauna	2,84
TSVHD1_L	TSVHD1_L	SOIL003	litter_sample_macrofauna	4,14
TSFYKU_L	TSFYKU_L	SOIL003	litter_sample_macrofauna	6,39
TYKZSN_L	TYKZSN_L	SOIL003	litter_sample_macrofauna	2,04
TS1LPT_L	TS1LPT_L	SOIL003	litter_sample_macrofauna	10,75
TYDUPV_L	TYDUPV_L	SOIL003	litter_sample_macrofauna	11,76
TGXFSR_L	TGXFSR_L	SOIL003	litter_sample_macrofauna	2,50
TWFXXZ_L	TWFXXZ_L	SOIL003	litter_sample_macrofauna	3,54
TNLTYQ_L	TNLTYQ_L	SOIL003	litter_sample_macrofauna	2,41
TLG2QC_L	TLG2QC_L	SOIL003	litter_sample_macrofauna	6,07
TND7ZQ_L	TND7ZQ_L	SOIL003	litter_sample_macrofauna	12,19
TD5LHA_L	TD5LHA_L	SOIL003	litter_sample_macrofauna	8,83
TJS8IY_L	TJS8IY_L	SOIL003	litter_sample_macrofauna	3,82
TFHNHU_L	TFHNHU_L	SOIL003	litter_sample_macrofauna	6,25
THKAWB_L	THKAWB_L	SOIL003	litter_sample_macrofauna	4,17
TM4GA9_L	TM4GA9_L	SOIL003	litter_sample_macrofauna	11,43
TUHLET_L	TUHLET_L	SOIL004	litter_sample_macrofauna	9,91
T83QWB_L	T83QWB_L	SOIL004	litter_sample_macrofauna	9,97
T8IKAG_L	T8IKAG_L	SOIL004	litter_sample_macrofauna	5,36
TR24WG_L	TR24WG_L	SOIL004	litter_sample_macrofauna	10,79
TIUVZ1_L	TIUVZ1_L	SOIL004	litter_sample_macrofauna	21,18
THGUAX_L	THGUAX_L	SOIL004	litter_sample_macrofauna	10,76
TGTDBY_L	TGTDBY_L	SOIL004	litter_sample_macrofauna	10,44
T8B7KU_L	T8B7KU_L	SOIL004	litter_sample_macrofauna	11,80
TZRRMG_L	TZRRMG_L	SOIL004	litter_sample_macrofauna	24,64
TJZEUI_L	TJZEUI_L	SOIL004	litter_sample_macrofauna	12,62
T9DY9N_L	T9DY9N_L	SOIL004	litter_sample_macrofauna	7,00
T3NLMJ_L	T3NLMJ_L	SOIL004	litter_sample_macrofauna	7,80
TSKEKT_L	TSKEKT_L	SOIL004	litter_sample_macrofauna	13,19
TPFJTD_L	TPFJTD_L	SOIL004	litter_sample_macrofauna	7,99
TCD3P4_L	TCD3P4_L	SOIL004	litter_sample_macrofauna	4,40
TEYZYN_S	TEYZYN_S	SOIL004	soil_sample_macrofauna	3,26
TG6JK1_S	TG6JK1_S	SOIL004	soil_sample_macrofauna	4,39
TQNH2B_S	TQNH2B_S	SOIL004	soil_sample_macrofauna	10,03
TWF14R_S	TWF14R_S	SOIL004	soil_sample_macrofauna	12,58
TAKAXU_S	TAKAXU_S	SOIL004	soil_sample_macrofauna	5,82
TUDGN3_S	TUDGN3_S	SOIL004	soil_sample_macrofauna	5,45
TC6XPC_S	TC6XPC_S	SOIL004	soil_sample_macrofauna	11,05
TMMIG9_S	TMMIG9_S	SOIL004	soil_sample_macrofauna	8,26
TIS5BD_S	TIS5BD_S	SOIL004	soil_sample_macrofauna	10,20
TFHNHU_S	TFHNHU_S	SOIL004	soil_sample_macrofauna	9,65
TG4NHB_S	TG4NHB_S	SOIL004	soil_sample_macrofauna	2,84
TM9NNJ_S	TM9NNJ_S	SOIL004	soil_sample_macrofauna	8,05
TKMUNP_S	TKMUNP_S	SOIL004	soil_sample_macrofauna	2,98
TJZHPY_S	TJZHPY_S	SOIL004	soil_sample_macrofauna	3,89
TFLSK1_S	TFLSK1_S	SOIL004	soil_sample_macrofauna	5,16
TNGTPF_S	TNGTPF_S	SOIL004	soil_sample_macrofauna	5,30
TK3EAJ_S	TK3EAJ_S	SOIL004	soil_sample_macrofauna	2,03
TJZEUI_S	TJZEUI_S	SOIL004	soil_sample_macrofauna	1,40
TEPZPF_S	TEPZPF_S	SOIL004	soil_sample_macrofauna	1,48
TLY1VQ_S	TLY1VQ_S	SOIL004	soil_sample_macrofauna	1,08
TGX4C7_S	TGX4C7_S	SOIL004	soil_sample_macrofauna	2,35
TMSD51_S	TMSD51_S	SOIL004	soil_sample_macrofauna	1,06
TUHLET_S	TUHLET_S	SOIL004	soil_sample_macrofauna	10,62
TMLQED_S	TMLQED_S	SOIL004	soil_sample_macrofauna	1,55
TDUYXP_S	TDUYXP_S	SOIL004	soil_sample_macrofauna	3,06
TSKEKT_S	TSKEKT_S	SOIL004	soil_sample_macrofauna	3,71
TIJXRJ_S	TIJXRJ_S	SOIL004	soil_sample_macrofauna	10,22
TND7ZQ_S	TND7ZQ_S	SOIL004	soil_sample_macrofauna	7,62
TV2QKF_S	TV2QKF_S	SOIL004	soil_sample_macrofauna	1,22
TM4GA9_S	TM4GA9_S	SOIL004	soil_sample_macrofauna	8,39
TLG2QC_S	TLG2QC_S	SOIL004	soil_sample_macrofauna	2,65
TSFXCZ_S	TSFXCZ_S	SOIL004	soil_sample_macrofauna	1,85
TNLTYQ_S	TNLTYQ_S	SOIL004	soil_sample_macrofauna	1,55
TTAPUR_S	TTAPUR_S	SOIL004	soil_sample_macrofauna	7,99
T2YSPU_S	T2YSPU_S	SOIL004	soil_sample_macrofauna	3,37
TRXMCY_S	TRXMCY_S	SOIL004	soil_sample_macrofauna	2,74
T5ZUGG_S	T5ZUGG_S	SOIL004	soil_sample_macrofauna	28,30
T9DY9N_S	T9DY9N_S	SOIL004	soil_sample_macrofauna	15,47
TYKZSN_S	TYKZSN_S	SOIL004	soil_sample_macrofauna	7,29
TTNYZZ_S	TTNYZZ_S	SOIL004	soil_sample_macrofauna	6,31
TZQFGP_S	TZQFGP_S	SOIL004	soil_sample_macrofauna	1,38
TWRXFI_S	TWRXFI_S	SOIL004	soil_sample_macrofauna	2,09
TWJED2_S	TWJED2_S	SOIL004	soil_sample_macrofauna	1,40
TBPT1B_S	TBPT1B_S	SOIL004	soil_sample_macrofauna	6,14
THGUAX_S	THGUAX_S	SOIL004	soil_sample_macrofauna	1,69
TF3STP_S	TF3STP_S	SOIL004	soil_sample_macrofauna	1,94
TPFJTD_S	TPFJTD_S	SOIL004	soil_sample_macrofauna	3,46
TJS8IY_S	TJS8IY_S	SOIL004	soil_sample_macrofauna	1,66
T9UPWP_S	T9UPWP_S	SOIL004	soil_sample_macrofauna	3,39
TZZ9UM_S	TZZ9UM_S	SOIL004	soil_sample_macrofauna	4,19
TGTDBY_S	TGTDBY_S	SOIL004	soil_sample_macrofauna	2,74
T6LS76_S	T6LS76_S	SOIL004	soil_sample_macrofauna	2,78
TMXZCE_S	TMXZCE_S	SOIL004	soil_sample_macrofauna	8,48
TKSUA6_S	TKSUA6_S	SOIL004	soil_sample_macrofauna	6,20
TTE4BQ_S	TTE4BQ_S	SOIL004	soil_sample_macrofauna	6,12
TJXUUR_S	TJXUUR_S	SOIL004	soil_sample_macrofauna	14,59
T5R3X9_S	T5R3X9_S	SOIL004	soil_sample_macrofauna	2,11
T7ZDZJ_S	T7ZDZJ_S	SOIL004	soil_sample_macrofauna	9,54
TSVHD1_S	TSVHD1_S	SOIL004	soil_sample_macrofauna	31,26
T5KGVY_S	T5KGVY_S	SOIL004	soil_sample_macrofauna	5,28
TYDUPV_S	TYDUPV_S	SOIL004	soil_sample_macrofauna	5,03
T3NLMJ_S	T3NLMJ_S	SOIL004	soil_sample_macrofauna	5,78
TEVVLD_S	TEVVLD_S	SOIL004	soil_sample_macrofauna	1,00
TAI56Z_S	TAI56Z_S	SOIL004	soil_sample_macrofauna	1,26
TZWKHK_S	TZWKHK_S	SOIL004	soil_sample_macrofauna	7,00
T5FPCF_S	T5FPCF_S	SOIL004	soil_sample_macrofauna	1,91
TPXB6L_S	TPXB6L_S	SOIL004	soil_sample_macrofauna	6,10
T2YFPK_S	T2YFPK_S	SOIL004	soil_sample_macrofauna	15,48
T8EUCF_S	T8EUCF_S	SOIL004	soil_sample_macrofauna	1,40
TWCPQR_S	TWCPQR_S	SOIL004	soil_sample_macrofauna	6,16
TV5KPB_S	TV5KPB_S	SOIL004	soil_sample_macrofauna	1,82
TSDGQK_S	TSDGQK_S	SOIL004	soil_sample_macrofauna	0,68
TLFBSS_S	TLFBSS_S	SOIL004	soil_sample_macrofauna	1,31
TWVCXF_S	TWVCXF_S	SOIL004	soil_sample_macrofauna	1,56
T1TL12_S	T1TL12_S	SOIL004	soil_sample_macrofauna	1,48
TV6Z5Y_S	TV6Z5Y_S	SOIL004	soil_sample_macrofauna	1,07
TUBWQK_S	TUBWQK_S	SOIL004	soil_sample_macrofauna	1,36
T2KQJZ_S	T2KQJZ_S	SOIL005	soil_sample_macrofauna	5,92
TXLZ8M_S	TXLZ8M_S	SOIL005	soil_sample_macrofauna	13,94
T6WPKD_S	T6WPKD_S	SOIL005	soil_sample_macrofauna	15,32
T1KSIA_S	T1KSIA_S	SOIL005	soil_sample_macrofauna	6,62
T7WIMF_S	T7WIMF_S	SOIL005	soil_sample_macrofauna	7,23
T1QLZR_S	T1QLZR_S	SOIL005	soil_sample_macrofauna	10,53
TZ6Q7T_S	TZ6Q7T_S	SOIL005	soil_sample_macrofauna	9,49
T8IKAG_S	T8IKAG_S	SOIL005	soil_sample_macrofauna	8,01
TZXF7I_S	TZXF7I_S	SOIL005	soil_sample_macrofauna	7,17
NA	NA	negative	negative	0,00
NA	NA	positive	positive	1,46
